# Supplementary material for: Correlation of MET and PD-L1 Expression in Malignant Melanoma
Source: Cancers (Basel). 2020 Jul 9;12(7):1847. doi: 10.3390/cancers12071847 (PMC7408820; doi:10.3390/cancers12071847)
Supplement: Supplementary file 1 [file cancers-12-01847-s001.zip]

Archive with 6 entries (5 files):
- cancers-829177-layout-supplementary/
- cancers-829177-layout-supplementary/cancers-829177-layout-supplementary.docx
- cancers-829177-layout-supplementary/cancers-829177-supplementary materials-Table S4.xlsx
- cancers-829177-layout-supplementary/cancers-829177-supplementary-Table S4.xlsx
- cancers-829177-layout-supplementary/cancers-829177-supplementray materials-Table S3.xlsx
- cancers-829177-layout-supplementary/cancers-829177-supplementray-Table S3.xlsx
