# Supplementary material for: Correlation of MET and PD-L1 Expression in Malignant Melanoma
Source: Cancers (Basel). 2020 Jul 9;12(7):1847. doi: 10.3390/cancers12071847 (PMC7408820; doi:10.3390/cancers12071847)
Supplement: Supplementary file 1 [file cancers-12-01847-s001.zip › cancers-829177-layout-supplementary/cancers-829177-supplementary materials-Table S4.xlsx]

## Sheet: Sheet1
No.	Position	Age	Gender	Organ/Anatomic Site	Pathology diagnosis	TNM	Stage
1	A1	46	F	Skin	Malignant melanoma of thigh	T4N0M0	IIB
2	A2	52	M	Skin	Malignant melanoma of right heel	T4N1M0	III
3	A3	45	M	Skin	Malignant melanoma of crissum	T4N0M0	IIB
4	A4	66	F	Skin	Malignant melanoma of chest wall	T4N0M0	IIB
5	A5	45	F	Skin	Malignant melanoma of chest wall	T4N0M0	IIB
6	A6	53	M	Skin	Malignant melanoma of right sole	T4N0M0	IIB
7	A7	61	M	Skin	Malignant melanoma of right sole	T4N0M0	IIB
8	A8	65	M	Skin	Malignant melanoma of scalp	T4N0M0	IIB
9	A9	54	F	Skin	Malignant melanoma of left foot	T4N0M0	IIB
10	A10	41	F	Skin	Malignant melanoma of scalp	T4N0M0	IIB
11	B1	51	M	Skin	Malignant melanoma of back	T4N0M0	IIB
12	B2	63	F	Skin	Malignant melanoma of right heel	T4N0M0	IIB
13	B3	42	M	Skin	Malignant melanoma of left heel	T3N0M0	IIA
14	B4	55	M	Skin	Malignant melanoma of left sole	T4N0M0	IIB
15	B5	61	M	Skin	Malignant melanoma of right thigh	T4N2M0	III
16	B6	52	M	Skin	Malignant melanoma of left lower abdominal wall	T4N0M0	IIB
17	B7	80	M	Skin	Malignant melanoma of right sole	T4N0M0	IIB
18	B8	60	M	Skin	Malignant melanoma of right buttock	T4N1M0	III
19	B9	40	M	Skin	Malignant melanoma with necrosis of right chest wall	T4N0M0	IIB
20	B10	69	M	Skin	Malignant melanoma of sole	T2N0M0	IB
21	C1	46	F	Skin	Malignant melanoma of right hallux	T4N0M0	IIB
22	C2	83	F	Skin	Malignant melanoma of right little finger	T2N0M0	IB
23	C3	49	M	Skin	Malignant melanoma of left feet	T4N2M0	IIIA
24	C4	41	M	Skin	Malignant melanoma of left leg	T3N0M0	IIA
25	C5	73	F	Skin	Malignant melanoma of right thumb	T3N0M0	IIA
26	C6	49	M	Skin	Malignant melanoma of left arm	T2BN0M0	IIA
27	C7	41	M	Skin	Malignant melanoma of forearm	T4N0M0	IIB
28	C8	45	M	Skin	Malignant melanoma of right sole	T2N0M0	IB
29	C9	37	M	Skin	Malignant melanoma of right upper arm	T4N0M0	IIB
30	C10	71	M	Skin	Malignant melanoma of right groin	T4N0M0	IIB
31	D1	25	M	Skin	Malignant melanoma of left sole	T2N0M0	IB
32	D2	38	M	Skin	Malignant melanoma of right sole	T3N1M0	III
33	D3	60	M	Skin	Malignant melanoma of left sole	T2N0M0	IB
34	D4	66	M	Skin	Malignant melanoma of left sole	T3BN0M0	IIB
35	D5	62	F	Skin	Malignant melanoma of right foot	T4N0M0	IIB
36	D6	70	M	Skin	Malignant melanoma of sole	T4BN0M0	IIC
37	D7	54	M	Skin	Malignant melanoma of left index finger	T4N0M0	IIB
38	D8	71	M	Skin	Malignant melanoma of right buttock	T4N0M0	IIB
39	D9	45	M	Skin	Malignant melanoma of right thigh	T4N0M0	IIB
40	D10	45	F	Skin	Malignant melanoma of left thigh	T2N0M0	IB
41	E1	49	M	Skin	Malignant melanoma of left thigh	T4N0M0	IIB
42	E2	42	F	Skin	Malignant melanoma of right thigh	T4N0M0	IIB
43	E3	57	F	Vulva	Malignant melanoma of vulva	T4N0M0	IIB
44	E4	62	F	Vulva	Malignant melanoma of vagina	T4N0M0	IIB
45	E5	38	F	Vulva	Malignant melanoma of vulva	T4N0M0	IIB
46	E6	44	F	Vulva	Malignant melanoma of vulva	T4N0M0	IIB
47	E7	84	F	Rectum	Malignant melanoma of crissum	T4N0M0	IIB
48	E8	38	F	Rectum	Malignant melanoma of rectum	-	-
49	E9	66	M	Rectum	Malignant melanoma of rectum	-	-
50	E10	54	F	Rectum	Malignant melanoma of rectum	-	-
51	F1	69	F	Rectum	Malignant melanoma of rectum	-	-
52	F2	57	M	Rectum	Malignant melanoma of rectum	-	-
53	F3	75	M	Rectum	Malignant melanoma of rectum	-	-
54	F4	67	M	Rectum	Malignant melanoma of rectum	-	-
55	F5	52	F	Rectum	Malignant melanoma of anal canal	T4N0M0	IIB
56	F6	64	M	Rectum	Malignant melanoma of rectum	-	-
57	F7	66	F	Rectum	Malignant melanoma of rectum	-	-
58	F8	44	F	Rectum	Malignant melanoma of rectum	-	-
59	F9	55	M	Stomach	Malignant melanoma of stomach	-	-
60	F10	55	M	Stomach	Malignant melanoma of stomach	-	-
61	G1	50	M	Esophagus	Malignant melanoma of esophagus	-	-
62	G2	64	M	Esophagus	Malignant melanoma of esophagus	-	-
63	G3	70	F	Lymph node	Metastatic malignant melanoma from parotid gland	-	-
64	G4	47	F	Lymph node	Metastatic malignant melanoma from axillary fossa	-	-
65	G5	58	M	Lymph node	Metastatic malignant melanoma from left groin	-	-
66	G6	54	M	Lymph node	Metastatic malignant melanoma from left groin	-	-
67	G7	72	F	Lymph node	Metastatic malignant melanoma from left groin	-	-
68	G8	41	F	Lymph node	Metastatic malignant melanoma from right groin	-	-
69	G9	48	M	Lymph node	Metastatic malignant melanoma from neck	-	-
70	G10	49	M	Lymph node	Metastatic malignant melanoma from pelvic cavity	-	-
71	H1	63	M	Lymph node	Metastatic malignant melanoma from right neck	-	-
72	H2	41	F	Lymph node	Metastatic malignant melanoma from groin	-	-
73	H3	46	M	Lymph node	Metastatic malignant melanoma from right groin	-	-
74	H4	40	F	Lymph node	Metastatic malignant melanoma from right groin	-	-
75	H5	70	M	Lymph node	Metastatic malignant melanoma from axillary fossa	-	-
76	H6	61	F	Lymph node	Metastatic malignant melanoma from right groin	-	-
77	H7	43	F	Lymph node	Metastatic malignant melanoma from groin	-	-
78	H8	56	F	Lymph node	Metastatic malignant melanoma from groin	-	-
79	H9	68	M	Lymph node	Metastatic malignant melanoma from neck	-	-
80	H10	49	F	Lymph node	Metastatic malignant melanoma from neck	-	-
81	I1	38	F	Lymph node	Metastatic malignant melanoma from right groin	-	-
82	I2	73	M	Lymph node	Metastatic malignant melanoma from groin	-	-
83	I3	51	M	Lymph node	Metastatic malignant melanoma fromleft upper arm	-	-
84	I4	29	F	Skin	Compound nevus of upper left shoulder	-	-
85	I5	20	M	Skin	Intradermal nevus of left shoulder	-	-
86	I6	10	F	Skin	Compound nevus of right foot back	-	-
87	I7	23	F	Skin	Compound nevus of right lumbar part	-	-
88	I8	25	M	Skin	Compound nevus of left leg	-	-
89	I9	39	M	Skin	Compound nevus of scalp	-	-
90	I10	7	F	Skin	Border nevus of right forearm	-	-
91	J1	0.5	M	Skin	Intradermal nevus of face	-	-
92	J2	2	F	Skin	Intradermal nevus of right leg	-	-
93	J3	30	F	Skin	Intradermal nevus of right buttock	-	-
94	J4	55	M	Skin	Compound nevus of back	-	-
95	J5	38	M	Skin	Compound nevus of right face	-	-
96	J6	11	M	Skin	Compound nevus of left thigh	-	-
97	J7	19	M	Skin	Intradermal nevuss of right cheek	-	-
98	J8	34	F	Skin	Sebaceous nevus of scalp	-	-
99	J9	50	M	Skin	Compound nevus of upper arm	-	-
100	J10	50	F	Skin	Intradermal nevuss of scalp	-	-
