# Supplementary material for: Correlation of MET and PD-L1 Expression in Malignant Melanoma
Source: Cancers (Basel). 2020 Jul 9;12(7):1847. doi: 10.3390/cancers12071847 (PMC7408820; doi:10.3390/cancers12071847)
Supplement: Supplementary file 1 [file cancers-12-01847-s001.zip › cancers-829177-layout-supplementary/cancers-829177-supplementray materials-Table S3.xlsx]

## Sheet: Suppl Table 1
CELL LINE	SOURCE
WM1341 D	Primary
A-375	Primary
G-361	Primary
WM 35	Primary
WM 115	Primary
WM 278	Primary
WM 793	Primary
1205 LU	Metastasis
451 LU	Metastasis
A 2058	Metastasis
SK-MEL 1	Metastasis
SK-MEL 3	Metastasis
SK-MEL-24	Metastasis
SK-MEL-28	Metastasis
RPMI-7951	Metastasis
SH-4	Metastasis
WM 164	Metastasis
WM 852	Metastasis
